# Supplementary material for: Classifying Malignancy in Prostate Glandular Structures from Biopsy Scans with Deep Learning
Source: Cancers (Basel). 2023 Apr 17;15(8):2335. doi: 10.3390/cancers15082335 (PMC10136774; doi:10.3390/cancers15082335)
Supplement: Supplementary file 1 [file cancers-15-02335-s001.zip]

Archive with 1 entries (1 files):
- cancers-2248963-supplementary.pdf
